# Supplementary material for: Sodium Reduction in Restaurant Food: A Randomized Controlled Trial in China
Source: Nutrients. 2022 Dec 14;14(24):5313. doi: 10.3390/nu14245313 (PMC9781955; doi:10.3390/nu14245313)
Supplement: Supplementary file 1 [file nutrients-14-05313-s001.zip]

Archive with 2 entries (2 files):
- supplement figure S1.pdf
- supplement tables.pdf
